# Supplementary material for: Feasibility of Artificial Intelligence-Processed Low-Dose Cone-Beam Computed Tomography in Dental Imaging
Source: Bioengineering (Basel). 2026 Mar 5;13(3):304. doi: 10.3390/bioengineering13030304 (PMC13024084; doi:10.3390/bioengineering13030304)
Supplement: Supplementary file 1 [file bioengineering-13-00304-s001.zip]

Archive with 2 entries (2 files):
- Supplementary_Methods_S1.pdf
- Supplementary_Table_S1_Full_Dataset.xlsx
