# Supplementary material for: Feasibility of Artificial Intelligence-Processed Low-Dose Cone-Beam Computed Tomography in Dental Imaging
Source: Bioengineering (Basel). 2026 Mar 5;13(3):304. doi: 10.3390/bioengineering13030304 (PMC13024084; doi:10.3390/bioengineering13030304)
Supplement: Supplementary file 1 [file bioengineering-13-00304-s001.zip › Supplementary_Table_S1_Full_Dataset.xlsx]

## Sheet: Sheet1
Image No.	Criterion	R1_S1	R2_S1	R3_S1	R4_S1	R5_S1	R1_S2	R2_S2	R3_S2	R4_S2	R5_S2
1	1	5	4	5	5	5	4	3	5	4	4
1	2	4	4	4	5	4	4	3	4	3	4
1	3	2	3	2	4	5	2	3	3	3	4
1	4	2	3	2	5	4	3	3	3	4	3
1	5	5	3	5	4	4	5	3	5	3	6
1	6	4	4	4	5	4	4	4	4	4	4
1	7	2	2	2	4	5	2	3	3	3	5
1	8	2	3	2	5	4	2	3	3	5	4
1	9	5	3	5	4	4	5	4	5	5	3
1	10	6	2	6	5	5	6	4	6	4	3
1	11	5	3	5	5	5	5	3	3	4	3
1	12	6	5	5	5	5	6	5	5	5	3
2	1	4	3	4	5	5	4	3	4	4	6
2	2	5	5	5	5	4	4	3	5	4	6
2	3	2	1	4	4	4	3	2	4	4	4
2	4	2	1	3	4	5	2	2	3	4	3
2	5	5	4	5	4	4	5	4	5	5	6
2	6	4	5	4	5	4	4	4	4	4	5
2	7	2	1	4	4	5	2	3	3	5	5
2	8	2	2	3	5	5	2	2	3	5	4
2	9	5	2	5	4	4	5	4	5	5	6
2	10	6	2	6	4	5	6	4	6	4	3
2	11	3	3	3	5	4	3	3	3	5	4
2	12	6	5	5	5	5	6	4	5	5	5
3	1	4	4	5	4	5	4	4	5	6	5
3	2	4	3	5	4	5	5	4	5	4	5
3	3	3	3	4	5	4	3	3	4	4	5
3	4	5	3	4	4	4	4	3	4	5	5
3	5	3	2	5	5	5	5	4	5	4	6
3	6	4	5	5	5	5	4	5	5	5	5
3	7	3	1	4	5	4	4	3	4	3	6
3	8	5	3	4	4	4	4	3	4	4	5
3	9	5	3	5	5	5	5	4	5	5	5
3	10	6	4	6	5	5	6	4	6	5	5
3	11	1	4	4	4	4	3	4	4	4	5
3	12	6	5	5	4	5	6	5	5	4	6
4	1	4	4	4	5	5	4	4	4	5	6
4	2	4	3	4	5	4	4	4	4	4	6
4	3	3	3	3	4	4	3	3	3	4	5
4	4	5	3	5	4	5	5	3	5	4	5
4	5	5	3	5	5	5	5	3	5	4	6
4	6	4	4	4	5	4	4	4	4	4	5
4	7	3	2	3	4	5	3	3	3	4	6
4	8	5	4	5	5	5	5	4	5	5	6
4	9	5	3	5	4	4	5	4	5	5	6
4	10	6	5	6	5	5	6	5	6	5	4
4	11	4	4	4	5	5	4	4	4	5	4
4	12	6	5	5	5	5	6	5	5	5	5
5	1	6	6	5	5	5	6	6	5	5	6
5	2	6	6	5	5	5	6	6	5	5	6
5	3	4	5	4	5	4	4	5	4	5	5
5	4	5	5	5	4	5	5	5	5	4	6
5	5	5	4	5	6	5	5	4	5	5	6
5	6	5	5	5	5	5	5	5	5	5	5
5	7	4	5	4	5	4	4	5	4	4	6
5	8	5	6	5	4	5	5	6	5	4	6
5	9	5	6	5	5	5	5	6	5	5	6
5	10	6	6	6	5	5	6	6	6	5	4
5	11	6	5	5	5	5	6	5	5	4	5
5	12	6	6	5	5	5	6	6	5	5	5
6	1	6	5	5	4	4	5	4	5	5	4
6	2	6	5	5	4	4	5	4	5	4	5
6	3	4	4	4	3	4	4	4	4	4	4
6	4	2	4	2	3	4	2	3	3	3	4
6	5	5	4	5	5	5	5	4	5	4	6
6	6	5	5	5	6	5	5	5	5	4	5
6	7	4	5	4	5	4	3	5	4	4	4
6	8	2	5	3	4	5	2	5	3	4	5
6	9	5	3	5	5	5	5	4	5	5	4
6	10	6	4	6	4	4	6	4	6	4	5
6	11	1	2	1	3	3	2	2	3	5	5
6	12	6	4	6	4	5	6	4	6	5	4

## Sheet: Data_Dictionary
Variable	Description
Image No.	Image condition identifier corresponding to Table 1. See mapping below.
Criterion	Evaluation criterion number (1–12). See mapping below.
R1_S1–R5_S1	Scores from first evaluation session by each rater.
R1_S2–R5_S2	Scores from second evaluation session by each rater.
Score Scale	6-point Likert scale (1 = non-diagnostic, 6 = excellent image quality).
Image No.	Condition
1	10% Raw
2	10% AI
3	20% Raw
4	20% AI
5	100% Raw
6	100% AI
Criterion No.
1	sinus floor and cortex in the left maxillary first molar region
2	cortex of the alveolar crest in the left maxillary first molar region
3	lamina dura and periodontal ligament (PDL) space of the mesiobuccal root of the left maxillary first molar
4	trabecular pattern in the left maxillary first molar region
5	cortex of the mandibular canal in the right mandibular first molar region
6	cortex of the alveolar crest in the right mandibular first molar region
7	lamina dura and PDL space of the mesial root of the right mandibular first molar
8	trabecular pattern in the right mandibular first molar region
9	intermaxillary suture
10	overall image quality for orthodontic diagnosis
11	overall image quality for periapical lesion diagnosis
12	overall image quality for implant treatment planning
